# Supplementary material for: Detection of Nitrated, Oxygenated and Hydrogenated Polycyclic Aromatic Compounds in Smoked Fish and Meat Products
Source: Foods. 2022 Aug 13;11(16):2446. doi: 10.3390/foods11162446 (PMC9407348; doi:10.3390/foods11162446)
Supplement: Supplementary file 1 [file foods-11-02446-s001.zip]

Archive with 1 entries (1 files):
- foods-1830211-supplementary.pdf
